# Supplementary material for: Variations in climatic suitability and planting regionalization for potato in northern China under climate change
Source: PLoS One. 2018 Sep 27;13(9):e0203538. doi: 10.1371/journal.pone.0203538 (PMC6159864; doi:10.1371/journal.pone.0203538)
Supplement: S1 File — (ZIP) [file pone.0203538.s001.zip]

Archive with 14 entries (13 files):
- S1_File/
- S1_File/Fig_1.tif
- S1_File/Fig_2.tif
- S1_File/Fig_3.tif
- S1_File/Fig_4.tif
- S1_File/Fig_5.tif
- S1_File/Fig_6.tif
- S1_File/Fig_7.tif
- S1_File/Fig_8.tif
- S1_File/Fig_9.tif
- S1_File/Table_1.docx
- S1_File/Table_2.docx
- S1_File/Table_3.docx
- S1_File/Table_4.docx
